# Supplementary material for: Molecular Mechanism of Different Rooting Capacity between Two Clones of Taxodium hybrid ‘Zhongshanshan’
Source: Int J Mol Sci. 2024 Feb 19;25(4):2427. doi: 10.3390/ijms25042427 (PMC10889566; doi:10.3390/ijms25042427)
Supplement: Supplementary file 1 [file ijms-25-02427-s001.zip]

Archive with 26 entries (24 files):
- Supplementary Figures/
- Supplementary Figures/FigureS1 to S20.pdf/
- Supplementary Figures/FigureS1 to S20.pdf/Figure S1. Nr annotation of the combined transcriptome data from T. hybrid 'Zhongshanshan 149' and T. hybrid 'Zhongshanshan 118'.pdf
- Supplementary Figures/FigureS1 to S20.pdf/Figure S10. Comparison of the KEGG enrichment of 149-28 d versus 149-0 d plants.pdf
- Supplementary Figures/FigureS1 to S20.pdf/Figure S11. Comparison of the KEGG enrichment of 149-56 d versus 149-28 d plants.pdf
- Supplementary Figures/FigureS1 to S20.pdf/Figure S12. Comparison of the KEGG enrichment of 118-28 d versus 118-0 d plants.pdf
- Supplementary Figures/FigureS1 to S20.pdf/Figure S13. Comparison of the KEGG enrichment of 118-56 d versus 118-28 d plants.pdf
- Supplementary Figures/FigureS1 to S20.pdf/Figure S14. Comparison of the cluster 0 GO enrichment at the CC level.pdf
- Supplementary Figures/FigureS1 to S20.pdf/Figure S15. Comparison of the cluster 0 GO a enrichment at the BP level.pdf
- Supplementary Figures/FigureS1 to S20.pdf/Figure S16. Comparison of the cluster 0 GO enrichment at the MF level.pdf
- Supplementary Figures/FigureS1 to S20.pdf/Figure S17. Comparison of the cluster 19 GO enrichment at the CC level.pdf
- Supplementary Figures/FigureS1 to S20.pdf/Figure S18. Comparison of the cluster 19 GO enrichment at the BP level.pdf
- Supplementary Figures/FigureS1 to S20.pdf/Figure S19. Comparison of the cluster 19 GO enrichment at the MF level.pdf
- Supplementary Figures/FigureS1 to S20.pdf/Figure S2. Gene counts of 149-28 d versus 149-0 d plants.pdf
- Supplementary Figures/FigureS1 to S20.pdf/Figure S20. PCR and electrophoresis results.pdf
- Supplementary Figures/FigureS1 to S20.pdf/Figure S3. Gene counts of 149-56 d versus 149-28 d plants.pdf
- Supplementary Figures/FigureS1 to S20.pdf/Figure S4. Gene counts of 118-28 d versus 118-0 d plants.pdf
- Supplementary Figures/FigureS1 to S20.pdf/Figure S5. Gene counts of 118-56 d versus 118-28 d plants.pdf
- Supplementary Figures/FigureS1 to S20.pdf/Figure S6. Comparison of the GO enrichment of 149-28 d versus 149-0 d plants.pdf
- Supplementary Figures/FigureS1 to S20.pdf/Figure S7. Comparison of the GO enrichment of 149-56 d versus 149-28 d plants.pdf
- Supplementary Figures/FigureS1 to S20.pdf/Figure S8. Comparison of the GO enrichment of 118-28 d versus 118-0 d plants.pdf
- Supplementary Figures/FigureS1 to S20.pdf/Figure S9. Comparison of the GO enrichment of 118-56 d versus 118-28 d plants.pdf
- Table S1. Summary of the clean reads data.pdf
- Table S2. Summary of the functional annotations of the unigenes.pdf
- Table S3. Primers used in qRT-PCR.pdf
- Table S4. Sequence and primers of ThAP2.pdf
